# Supplementary material for: Using exome sequencing to decipher family history in a healthy individual: Comparison of pathogenic and population MTM1 variants
Source: Mol Genet Genomic Med. 2018 Jul 25;6(5):722–7. doi: 10.1002/mgg3.405 (PMC6160706; doi:10.1002/mgg3.405)
Supplement: Supplementary file 2 [file MGG3-6-722-s002.xlsx]

## Sheet: Helices and beta sheets clinvar
		Pathogenic missense	total pathogenic	Population control missense	Total population control	Significance
Beta strand	E	22	74	5	53	0.028	*
Turn	T	10	86	8	50	0.607
3/10 helix	G	2	94	2	56	0.632
Beta bridge	B	1	95	0	58	1
Bend	S	10	86	5	53	0.786
Alpha helix	H	30	66	15	43	0.584
Outside of structured elements	X	21	75	23	35	0.027	*
		96		58
amino acid change	MTM1 aa position	Structure position	Secondary structure
p.Met1Arg	1	41	X
p.Val49Ile	49	91	E
p.Val49Phe	49	91	E
p.Tyr68Asp	68	110	S
p.Arg69Pro	69	111	E
p.Arg69Ser	69	111	E												Percents compared
p.Arg69Cys	69	111	E												Pathogenic	Non-pathogenic
p.Arg69Gly	69	111	E												21.875	39.6552
p.Leu70Phe	70	112	E												22.9167	8.62069
p.Asp78Tyr	78	120	S												31.25	25.8621
p.Leu87Pro	87	129	G												10.4167	13.7931
p.Ser101Gly	101	144	X												2.08333	3.44828
p.Gly108Asp	108	151	E												1.04167	0
p.Glu157Lys	157	199	X												10.4167	8.62069
p.Pro179Ser	179	221	X
p.Asn180Lys	180	222	X
p.Arg184Ile	184	226	E
p.Arg184Gly	184	226	E
p.Thr186Ile	186	228	E
p.Asn189Ser	189	231	T
p.Tyr192Cys	192	234	S
p.Thr197Ile	197	239	T
p.Tyr198Asn	198	240	S
p.Pro199Leu	199	241	X
p.Pro199Ser	199	241	X
p.Pro199Thr	199	241	X
p.Leu202Ser	202	244	E
p.Val204Gly	204	246	E
p.Pro205Leu	205	247	E
p.Asp210Gly	210	252	H
p.Leu213Phe	213	255	H
p.Arg220Thr	220	262	B
p.Ile225Thr	225	267	X
p.Pro226Thr	226	268	X
p.Val227Met	227	269	E
p.Leu228Pro	228	270	E
p.Ser229Pro	229	271	E
p.Trp230Arg	230	272	E
p.Trp230Cys	230	272	E
p.His232Arg	232	274	X
p.Arg241Cys	241	283	E
p.Arg241Leu	241	283	E
p.Gly248Val	248	290	T
p.Tyr260Ser	260	302	H
p.Ile264Ser	264	306	H
p.Ala279Gly	279	321	X
p.Met317Arg	317	359	H
p.Ser320Pro	320	362	H
p.Trp346Cys	346	388	H
p.Trp346Ser	346	388	H
p.Trp346Arg	346	388	H
p.Gly356Glu	356	398	H
p.Val364Gly	364	406	H
p.His374Asp	374	416	E
p.Ser376Asn	376	418	S
p.Gly378Glu	378	420	S
p.Gly378Arg	378	420	S
p.Asp380Val	380	422	S
p.Ser387Phe	387	429	H
p.Ser387Tyr	387	429	H
p.Ala389Asp	389	431	H
p.Leu391Pro	391	433	H
p.Asp394His	394	436	X
p.Tyr397Cys	397	439	G
p.Gly402Arg	402	444	H
p.Gly402Ala	402	444	H
p.Glu404Lys	404	446	H
p.Leu406Pro	406	448	H
p.Gln408Pro	408	450	H
p.Trp411Cys	411	453	T
p.Ile412Val	412	454	T
p.Phe414Ser	414	456	T
p.Gly415Val	415	457	T
p.Gly415Glu	415	457	T
p.His416Arg	416	458	X
p.Arg421Gln	421	463	H
p.Asp431Asn	431	473	X
p.Asp433Asn	433	475	T
p.Pro436Leu	436	478	X
p.Ile442Asn	442	484	H
p.Asp443Ala	443	485	H
p.Cys444Tyr	444	486	H
p.Phe456Ser	456	498	X
p.Asn459Ile	459	501	X
p.Leu463Ser	463	505	H
p.Leu463Trp	463	505	H
p.His469Pro	469	511	H
p.His469Arg	469	511	H
p.Leu470Pro	470	512	H
p.Gly476Val	476	518	S
p.Phe478Ser	478	520	T
p.Asn481Tyr	481	523	S
p.Ser497Tyr	497	539	X
p.Trp499Arg	499	541	H
p.Trp534Arg	534	576	X
p.Ile568Val	568	610	X
